# Supplementary material for: Species-specific multiplex PCR for the diagnosis of Brucella ovis, Actinobacillus seminis, and Histophilus somni infection in rams
Source: BMC Vet Res. 2013 Mar 21;9:51. doi: 10.1186/1746-6148-9-51 (PMC3614447; doi:10.1186/1746-6148-9-51)
Supplement: Additional file 1: Table S1 — Analytical sensitivity of multiplex PCR with genomic DNA from Brucella ovis, Actinobacillus seminis, and Histophilus somni in various concentrations and combinations. [file 1746-6148-9-51-S1.xls]

## Sheet: Plan1
Additional Table 1: Analytical sensitivity of multiplex PCR with genomic DNA from Brucella ovis, Actinobacillus seminis, and Histophilus somni in various concentrations and combinations.
DNA/reaction			PCR multiplex
B. ovis	A. seminis	H. somni	B. ovis	A seminis	H. somni
200ng	200ng	200ng	++	++	++
200ng	200ng	20ng	++	++	+/-
200ng	200ng	2ng	++	++	-
200ng	200ng	0.2ng	++	++	-
200ng	20ng	200ng	++	+	++
200ng	2ng	200ng	++	-	++
200ng	0.2ng	200ng	++	-	++
20ng	200ng	200ng	+	++	++
2ng	200ng	200ng	-	++	++
0.2ng	200ng	200ng	-	++	++
20ng	20ng	200ng	++	++	++
20ng	20ng	20ng	++	++	++
20ng	20ng	2ng	++	++	+/-
20ng	20ng	0.2ng	++	+++	-
20ng	200ng	20ng	++	++	++
20ng	2ng	20ng	++	+	++
20ng	0.2ng	20ng	++	-	++
200ng	20ng	20ng	+++	++	++
2ng	20ng	20ng	+	++	++
0.2ng	20ng	20ng	-	++	++
2ng	2ng	200ng	++	-	++
2ng	2ng	20ng	++	++	+++
2ng	2ng	2ng	++	++	++
2ng	2ng	0.2ng	++	++	+/-
2ng	200ng	2ng	++	++	-
2ng	20ng	2ng	++	+++	++
2ng	0.2ng	2ng	+	-	++
200ng	2ng	2ng	++	+/-	+/-
20ng	2ng	2ng	++	+	+
0.2ng	2ng	2ng	-	++	++
0.2ng	0.2ng	200ng	-	-	++
0.2ng	0.2ng	20ng	-	-	++
0.2ng	0.2ng	2ng	-	-	++
0.2ng	0.2ng	0.2ng	++	++	++
0.2ng	200ng	0.2ng	-	+++	-
0.2ng	20ng	0.2ng	-	+++	-
0.2ng	2ng	0.2ng	+/-	++	+/-
200ng	0.2ng	0.2ng	++	-	-
20ng	0.2ng	0.2ng	++	-	-
2ng	0.2ng	0.2ng	+++	+	+
2ng	20ng	200ng	+/-	++	+++
0.2ng	20ng	200ng	-	++	++
20ng	2ng	200ng	++	-	++
0.2ng	2ng	200ng	-	-	++
20ng	0.2ng	200ng	++	-	++
2ng	0.2ng	200ng	+	-	++
2ng	200ng	20ng	+	++	++
0.2ng	200ng	20ng	-	++	++
20ng	200ng	2ng	++	++	-
0.2ng	200ng	2ng	-	++	-
20ng	200ng	0.2ng	++	++	-
2ng	200ng	0.2ng	++	++	-
200ng	20ng	2ng	++	++	-
200ng	20ng	0.2ng	++	++	-
200ng	2ng	20ng	++	+/-	++
200ng	2ng	0.2ng	++	+	-
200ng	0.2ng	20ng	+++	-	++
200ng	0.2ng	2ng	++	-	++
0.2ng	2ng	20ng	-	++	++
2ng	0.2ng	20ng	++	-	+++
0.2ng	20ng	2ng	-	+++	+
20ng	0.2ng	2ng	++	-	++
0.2ng	0.2ng	2ng	-	-	++
2ng	20ng	0.2ng	+	+++	-
20ng	2ng	0.2ng	++	+	-
(-: Negativo; +/-: Positivo muito fraco; +: Positivo fraco; ++: Positivo moderado; +++: Positivo forte)
